# Supplementary material for: Advances in Genomics Approaches Shed Light on Crop Domestication
Source: Plants (Basel). 2021 Jul 30;10(8):1571. doi: 10.3390/plants10081571 (PMC8401213; doi:10.3390/plants10081571)
Supplement: Supplementary file 1 [file plants-10-01571-s001.zip › Table S1.xlsx]

## Sheet: Table S1
Table S1. Global domesticated food crops, their origins, and major cultivation zones
Categories	Common name	Scientific name	Origin of domestication	Major cultication zone1	Refs
Cereals	Rice	Oryza sativa	the middle area of the Pearl River in Guangxi province, southern China	China, India , Southeast Asia and Brazil	Huang, X.; Kurata, N.; Wei, X.; Wang, Z.X.; Wang, A.; Zhao, Q.; Zhao, Y.; Liu, K.; Lu, H.; Li, W.; et al. A map of rice genome variation reveals the origin of cultivated rice. Nature 2012, 490, 497–501, doi:10.1038/nature11532.
Cereals	African rice	Oryza glaberrima	Mali	West African	Cubry, P.; Tranchant-Dubreuil, C.; Thuillet, A.C.; Monat, C.; Ndjiondjop, M.N.; Labadie, K.; Cruaud, C.; Engelen, S.; Scarcelli, N.; Rhone, B.; et al. The Rise and Fall of African Rice Cultivation Revealed by Analysis of 246 New Genomes. Curr Biol 2018, 28, 2274-2282 e6, doi:10.1016/j.cub.2018.05.066.
Cereals	Wheat	Triticum aestivum	Near East Fertile crescent	China, India, Russia, the U.S.A, France, Canada	Marcussen, T.; Sandve, S.R.; Heier, L.; Spannagl, M.; Pfeifer, M.; International Wheat Genome Sequencing, C.; Jakobsen, K.S.; Wulff, B.B.; Steuernagel, B.; Mayer, K.F.; et al. Ancient hybridizations among the ancestral genomes of bread wheat. Science (80-. ). 2014, 345, 1250092, doi:10.1126/science.1250092.
Cereals	Barley	Hordeum vulgare	The Israel–Jordan area	Europe, Asia and America	Badr, A.; Muller, K.; Schafer-Pregl, R.; El Rabey, H.; Effgen, S.; Ibrahim, H.H.; Pozzi, C.; Rohde, W.; Salamini, F. On the origin and domestication history of Barley (Hordeum vulgare). Mol Biol Evol 2000, 17, 499–510, doi:10.1093/oxfordjournals.molbev.a026330.
Cereals	Maize	Zea mays	Southern Mexico	the U.S.A, China, Brazil, Europe and Africa	Piperno, D.R.; Ranere, A.J.; Holst, I.; Iriarte, J.; Dickau, R. Starch grain and phytolith evidence for early ninth millennium B.P. maize from the Central Balsas River Valley, Mexico. Proc Natl Acad Sci USA 2009, 106, 5019–5024, doi:10.1073/pnas.0812525106.
Cereals	Oat	Avena sativa	Circum-Mediterranean region	Europe, America and Australia	Liu, Q.; Lin, L.; Zhou, X.; Peterson, P.M.; Wen, J. Unraveling the evolutionary dynamics of ancient and recent polyploidization events in Avena (Poaceae). Sci Rep 2017, 7, 41944, doi:10.1038/srep41944.
Cereals	Sorghum	Sorghum bicolor	the region including Ethiopiae Sudane East Africa	Brazil, the U.S.A, Argentina	Venkateswaran, K.; Elangovan, M.; Sivaraj, N. Origin, Domestication and Diffusion of Sorghum bicolor. In Breeding Sorghum for Diverse End Uses; Aruna, C., Visarada, K.B.R.S., Bhat, B.V., Tonapi, V.A., Eds.; Woodhead Publishing: Elsevier Ltd, 2019; pp. 14–15.
Cereals	Pearl Millet	Cenchrus americanus	Western Sahara , the Sahel zone of northern Mali	India, Africa(Sahel, Namibia)	Burgarella, C.; Cubry, P.; Kane, N.A.; Varshney, R.K.; Mariac, C.; Liu, X.; Shi, C.; Thudi, M.; Couderc, M.; Xu, X.; et al. A western Sahara centre of domestication inferred from pearl millet genomes. Nat Ecol Evol 2018, 2, 1377–1380, doi:10.1038/s41559-018-0643-y.
Cereals	Millet	Setaria italica	middle region of the Yellow River including Shanxi, Shannxi, Hebei and Henan provinces	India, Niger, China, Nigeria, Sudan and Mali	Diao, X.; Jia, G. Origin and Domestication of Foxtail Millet. In Genetics and Genomics of Setaria; Doust A., D.X., Ed.; Springer, Cham: Springer International Publishing Switzerland, 2017; Vol. 19, pp. 61-72. doi: 10.1007/978-3-319-45105–3_4 ISBN 2363-9601 2363-961X.
Cereals	Broomcorn Millet	Panicum miliaceum	the Loess Plateau and the Northeast China	China	Xu, Y.; Liu, M.; Li, C.; Sun, F.; Lu, P.; Meng, F.; Zhao, X.; He, M.; Wang, F.; Zhu, X.; et al. Domestication and Spread of Broomcorn Millet (Panicum miliaceum L.) Revealed by Phylogeography of Cultivated and Weedy Populations. Agronomy 2019, 9, 835, doi:10.3390/agronomy9120835.
Cereals	Finger millet	Eleusine coracana	The east Africa	India, and Africa	Hilu, K.W.; de Wet, J.M.J. Domestication of Eleusine coracana. Econ. Bot. 1976, 30, 199–208, doi:10.1007/bf02909728.
Cereals	Fonio millets	Digitaria iburua	The west Africa	Africa	Hitu, K.W.; M’Ribu, K.; Liang, H.; Mandelbaum, C. Fonio Millets: Ethnobotany, Genetic Diversity and Evolution. South African J. Bot. 1997, 63, 185–190, doi:10.1016/s0254-6299(15)30742-0.
Vegetables	Common bean	Phaseolus vulgaris	Oaxaca valley in Mesoamerica, and southern Bolivia and northern Argentina in South America	China	Bitocchi, E.; Bellucci, E.; Giardini, A.; Rau, D.; Rodriguez, M.; Biagetti, E.; Santilocchi, R.; Spagnoletti Zeuli, P.; Gioia, T.; Logozzo, G.; et al. Molecular analysis of the parallel domestication of the common bean (Phaseolus vulgaris) in Mesoamerica and the Andes. New Phytol 2013, 197, 300–313, doi:10.1111/j.1469-8137.2012.04377.x.
Vegetables	Tomato	S. lycopersicum L. var. lycopersicum	Mesoamerican	China, India, Turkey, the U.S.A,	Blanca, J.; Canizares, J.; Cordero, L.; Pascual, L.; Diez, M.J.; Nuez, F. Variation revealed by SNP genotyping and morphology provides insight into the origin of the tomato. PLoS One 2012, 7, e48198, doi:10.1371/journal.pone.0048198.
Vegetables	Cucumber	Cucumis sativus	India	China	Sebastian, P.; Schaefer, H.; Telford, I.R.; Renner, S.S. Cucumber (Cucumis sativus) and melon (C. melo) have numerous wild relatives in Asia and Australia, and the sister species of melon is from Australia. Proc Natl Acad Sci USA 2010, 107, 14269–14273, doi:10.1073/pnas.1005338107.
Vegetables	Chili peppers	Capsicum annuum	Central-east Mexico	China, Mexico, Turkey, Indonesia, Spain and Nigeria	Kraft, K.H.; Brown, C.H.; Nabhan, G.P.; Luedeling, E.; Luna Ruiz Jde, J.; Coppens d’Eeckenbrugge, G.; Hijmans, R.J.; Gepts, P. Multiple lines of evidence for the origin of domesticated chili pepper, Capsicum annuum, in Mexico. Proc Natl Acad Sci U S A 2014, 111, 6165–6170, doi:10.1073/pnas.1308933111.
Vegetables	Carrot	Daucus carota subsp. Sativus	Central Asia and Mediterranean	China, Uzbekistan, the U.S.A, Russia, Poland and Wstern Europe	Ellison, S. Carrot Domestication. In Compendium of Plant Genomes; Simon, P.W., Iorizzo, M., Grzebelus, D., Baranski, R., Eds.; Springer International Publishing: Springer Nature Switzerland AG, 2019; pp. 77-91. doi: 10.1007/978-3-030-03389–7_5 ISBN 2199-4781 2199-479X.
Vegetables	Eggplant	Solanum melongena	India and Southern China/SE Asia	China and India	Meyer, R.S.; Karol, K.G.; Little, D.P.; Nee, M.H.; Litt, A. Phylogeographic relationships among Asian eggplants and new perspectives on eggplant domestication. Mol Phylogenet Evol 2012, 63, 685–701, doi:10.1016/j.ympev.2012.02.006.
Vegetables	Pea	Pisum sativum	Near East	China and India	Riehl, S.; Zeidi, M.; Conard, N.J. Emergence of agriculture in the foothills of the Zagros Mountains of Iran. Science (80-. ). 2013, 341, 65–67, doi:10.1126/science.1236743.
Vegetables	Chick pea	Cicer arietinum	Near East Fertile Crescent	India, Turkey, Russia, and Myanmar	Varma Penmetsa, R.; Carrasquilla-Garcia, N.; Bergmann, E.M.; Vance, L.; Castro, B.; Kassa, M.T.; Sarma, B.K.; Datta, S.; Farmer, A.D.; Baek, J.M.; et al. Multiple post-domestication origins of kabuli chickpea through allelic variation in a diversification-associated transcription factor. New Phytol 2016, 211, 1440–1451, doi:10.1111/nph.14010.
Vegetables	Rape	Brassica rapa	European-Central Asian	Mediterranean coast, or Northwest China	Ignatov, A.N.; Artemyeva, A.M.; Hida, K. Origin and Expansion of Cultivated Brassica Rapa in Eurasia: Linguistic Facts. Acta Hortic. 2010, 81–88, doi:10.17660/ActaHortic.2010.867.9.
Vegetables	Black pepper	Piper nigrum	South India	Ethiopia, Vietnam, Brazil, Indonisia, India, Srilanka and Taikistan	Hu, L.; Xu, Z.; Wang, M.; Fan, R.; Yuan, D.; Wu, B.; Wu, H.; Qin, X.; Yan, L.; Tan, L.; et al. The chromosome-scale reference genome of black pepper provides insight into piperine biosynthesis. Nat Commun 2019, 10, 4702, doi:10.1038/s41467-019-12607-6.
Vegetables	Ginger	Zingiber officinale	Southeast Asia	China and India	Shahrajabian, M.H.; Sun, W.; Cheng, Q. Clinical aspects and health benefits of ginger (Zingiber officinale) in both traditional Chinese medicine and modern industry. Acta Agric. Scand. Sect. B — Soil Plant Sci. 2019, 69, 546–556, doi:10.1080/09064710.2019.1606930.
Vegetables	Graglic	Allium sativum	Central Asia and Mediterranean	India, Nigeria, China, Nepal, Indonesia, Thailand amd Cameroom	Maass, H.I.; Klaas, M. Infraspecific differentiation of garlic (Allium sativum L.) by isozyme and RAPD markers. Theor Appl Genet 1995, 91, 89–97, doi:10.1007/BF00220863.
Vegetables	Spinach	Spinacia oleracea	Iran	China	Ribera, A.; Bai, Y.; Wolters, A.-M.A.; van Treuren, R.; Kik, C. A review on the genetic resources, domestication and breeding history of spinach (Spinacia oleracea L.). Euphytica 2020, 216, doi:10.1007/s10681-020-02585-y.
Fruits	Peach	Amygdalus persica	lower Yangzi River valley in China	China	Zheng, Y.; Crawford, G.W.; Chen, X. Archaeological evidence for peach (Prunus persica) cultivation and domestication in China. PLoS One 2014, 9, e106595, doi:10.1371/journal.pone.0106595.
Fruits	Banana	Musa nana	Southeast Asia	India, China, Southeast Asia, Brazil, Ecuador, colombia, Mexico, Egypt, and Equatorial Africa	Perrier, X.; De Langhe, E.; Donohue, M.; Lentfer, C.; Vrydaghs, L.; Bakry, F.; Carreel, F.; Hippolyte, I.; Horry, J.P.; Jenny, C.; et al. Multidisciplinary perspectives on banana (Musa spp.) domestication. Proc Natl Acad Sci USA 2011, 108, 11311–11318, doi:10.1073/pnas.1102001108.
Fruits	Mandarin	Citrus reticulata	South China	China, Brazil, the U.S.A, Mexico and Spain	Wang, L.; He, F.; Huang, Y.; He, J.; Yang, S.; Zeng, J.; Deng, C.; Jiang, X.; Fang, Y.; Wen, S.; et al. Genome of Wild Mandarin and Domestication History of Mandarin. Mol Plant 2018, 11, 1024–1037, doi:10.1016/j.molp.2018.06.001.
Fruits	Pear	Pyrus spp.	Southwest China	China, the U.S.A., Italy, Argentina and Turkey	Wu, J.; Wang, Y.; Xu, J.; Korban, S.S.; Fei, Z.; Tao, S.; Ming, R.; Tai, S.; Khan, A.M.; Postman, J.D.; et al. Diversification and independent domestication of Asian and European pears. Genome Biol 2018, 19, 77, doi:10.1186/s13059-018-1452-y.
Fruits	Grape	Vitis vinifera	Near East	China, Italy, the U.S.A, Spain and France	Myles, S.; Boyko, A.R.; Owens, C.L.; Brown, P.J.; Grassi, F.; Aradhya, M.K.; Prins, B.; Reynolds, A.; Chia, J.M.; Ware, D.; et al. Genetic structure and domestication history of the grape. Proc Natl Acad Sci USA 2011, 108, 3530–3535, doi:10.1073/pnas.1009363108.
Fruits	Melon	Cucumis melo	India and Australia	China, Turkey, India	Endl, J.; Achigan-Dako, E.G.; Pandey, A.K.; Monforte, A.J.; Pico, B.; Schaefer, H. Repeated domestication of melon (Cucumis melo) in Africa and Asia and a new close relative from India. Am J Bot 2018, 105, 1662–1671, doi:10.1002/ajb2.1172.
Roots and Tubers	Yam	Dioscorea trifida	Northern Mali and Mauritania	Negeria, Ghana, Ivory Coast and Benin	Scarcelli, N.; Cubry, P.; Akakpo, R.; Thuillet, A.C.; Obidiegwu, J.; Baco, M.N.; Otoo, E.; Sonke, B.; Dansi, A.; Djedatin, G.; et al. Yam genomics supports West Africa as a major cradle of crop domestication. Sci Adv 2019, 5, eaaw1947, doi:10.1126/sciadv.aaw1947.
Roots and Tubers	Sweet potato	Ipomoea batatas	Mesoamerican	China, Malawi, Nigeria, and Tanania	Munoz-Rodriguez, P.; Carruthers, T.; Wood, J.R.I.; Williams, B.R.M.; Weitemier, K.; Kronmiller, B.; Ellis, D.; Anglin, N.L.; Longway, L.; Harris, S.A.; et al. Reconciling Conflicting Phylogenies in the Origin of Sweet Potato and Dispersal to Polynesia. Curr Biol 2018, 28, 1246-1256 e12, doi:10.1016/j.cub.2018.03.020.
Roots and Tubers	Potato	Solanum tuberosum	Andean and Chilean	China, India, Turkey, the U.S.A, Europe and Africa	Bradshaw, J.E.; Ramsay, G. Potato Origin and Production. In Advances in Potato Chemistry and Technology; Singh, J., Kaur, L., Eds.; Academic Press: Elsevier Inc, 2009; pp. 1–26. doi:10.1016/b978-0-12-374349-7.00001–5.
Roots and Tubers	Cassava	Manihot esculenta	Southern Amazonian	Negeria, Congo, Thailand, Ghana, Brazil, Indonisia and Cambodia	Ferguson, M.E.; Shah, T.; Kulakow, P.; Ceballos, H. A global overview of cassava genetic diversity. PLoS One 2019, 14, e0224763, doi:10.1371/journal.pone.0224763.
Oil Crops	Olive tree	Olea europaea	Northern Levant in Near East	Spain, Italy, Mocroco, Turkey, Greece, and Egypt	Besnard, G.; Khadari, B.; Navascues, M.; Fernandez-Mazuecos, M.; El Bakkali, A.; Arrigo, N.; Baali-Cherif, D.; de Caraffa, V.; Santoni, S.; Vargas, P.; et al. The complex history of the olive tree: from Late Quaternary diversification of Mediterranean lineages to primary domestication in the northern Levant. Proc Biol Sci 2013, 280, 20122833, doi:10.1098/rspb.2012.2833.
Oil Crops	Peanut	Arachis hypogaea	the area of Bolivia and Argentina in South America	China, India, Nigeria, and the U.S.A	Bertioli, D.J.; Seijo, G.; Freitas, F.O.; Valls, J.F.M.; Leal-Bertioli, S.C.M.; Moretzsohn, M.C. An overview of peanut and its wild relatives. Plant Genet. Resour. 2011, 9, 134–149, doi:10.1017/s1479262110000444.
Oil Crops	Sunflower	Helianthus annuus	eastern North America	Ukraine, Russia, Argentina and Romania	Harter, A. V; Gardner, K.A.; Falush, D.; Lentz, D.L.; Bye, R.A.; Rieseberg, L.H. Origin of extant domesticated sunflowers in eastern North America. Nature 2004, 430, 201–205, doi:10.1038/nature02710.
Oil Crops	Coconut	Cocos nucifera	Island Southeast Asia and southern margins of the Indian subcontinent	Between 23°S-23°N in Asia, Africa, Latin America	Gunn, B.F.; Baudouin, L.; Olsen, K.M. Independent origins of cultivated coconut (Cocos nucifera L.) in the old world tropics. PLoS One 2011, 6, e21143, doi:10.1371/journal.pone.0021143.
Oil Crops	Sesame	Sesamum indicum	South Asia	Africa and Asia, India, China, Burma (Myanmar), Sudan, Nigeria	Zenawi, G.; Mizan, A. Effect of Nitrogen Fertilization on the Growth and Seed Yield of Sesame (Sesamum indicum L.). Int. J. Agron. 2019, 2019, 1–7, doi:10.1155/2019/5027254.
Oil Crops	Soybean	Glycine max	Northeastern China,the Huang-Huai Valley (central China) and southern China (south of the Yangtze River)	the U.S.A, Brazil, Argentina, China and India	Jeong, S.C.; Moon, J.K.; Park, S.K.; Kim, M.S.; Lee, K.; Lee, S.R.; Jeong, N.; Choi, M.S.; Kim, N.; Kang, S.T.; et al. Genetic diversity patterns and domestication origin of soybean. Theor Appl Genet 2019, 132, 1179–1193, doi:10.1007/s00122-018-3271-7.
Fibre Crops	Cotton	Gossypium hirsutum	Mexico	China, India, the U.S.A, Brazil and Pakistam	Ruiz Corral, J.A.; Legorreta Padilla, F.D.J.; Obispo Gonzalez, Q.; Tovar Gómez, M.D.R.; Pérez Mendoza, C. Recursos genéticos del algodón en México: conservación ex situ, in situ y su utilización. Rev. Mex. Ciencias Agrícolas 2016, 7, 5, doi:10.29312/remexca.v7i1.366.
Fibre Crops	Ramie	Boehmeria nivea	the middle and lower regions of the Yangtze valley in China	China and Laos	Liao, L.; Li, T.; Zhang, J.; Xu, L.; Deng, H.; Han, X. The domestication and dispersal of the cultivated ramie (Boehmeria nivea (L.) Gaud. in Freyc.) determined by nuclear SSR marker analysis. Genet. Resour. Crop Evol. 2013, 61, 55–67, doi:10.1007/s10722-013-0014-0.
Beverage crops	Cacao	Theobroma cacao	Ecuador	Ivory Coast, Ghana and Indonisia	Zarrillo, S.; Gaikwad, N.; Lanaud, C.; Powis, T.; Viot, C.; Lesur, I.; Fouet, O.; Argout, X.; Guichoux, E.; Salin, F.; et al. The use and domestication of Theobroma cacao during the mid-Holocene in the upper Amazon. Nat Ecol Evol 2018, 2, 1879–1888, doi:10.1038/s41559-018-0697-x.
Beverage Crops	Tea plant	Camellia sinensis	China and India	China, India, Kenya, Sri landa, Viet Nam, Turkey, Indonisia Myanmar and Iran	Meegahakumbura, M.K.; Wambulwa, M.C.; Thapa, K.K.; Li, M.M.; Moller, M.; Xu, J.C.; Yang, J.B.; Liu, B.Y.; Ranjitkar, S.; Liu, J.; et al. Indications for Three Independent Domestication Events for the Tea Plant (Camellia sinensis (L.) O. Kuntze) and New Insights into the Origin of Tea Germplasm in China and India Revealed by Nuclear Microsatellites. PLoS One 2016, 11, e0155369, doi:10.1371/journal…
Beverage Crops	Coffee	Coffea arabica	Ethiopia	Central and South America, Africa, Middle East and South Asia, East Asia and Pacific Islands	Worku, M.; Upadhayay, H.R.; Latruwe, K.; Taylor, A.; Blake, W.; Vanhaecke, F.; Duchateau, L.; Boeckx, P. Differentiating the geographical origin of Ethiopian coffee using XRF- and ICP-based multi-element and stable isotope profiling. Food Chem 2019, 290, 295–307, doi:10.1016/j.foodchem.2019.03.135.
Sugar Crops	Sugar cane	Saccharum spp.	New Guinea and Island Southeast Asia	between 35° north and south of the equator	Daniels, J.; Daniels, C. Sugarcane in Prehistory. Archaeol. Ocean. 1993, 28, 1–7, doi:10.1002/j.1834-4453.1993.tb00309.x.
Sugar Crops	Sugar beets	Beta vulgaris	Eastern Mediterranean area	Russia, France, the U.S.A, Germany, Turkey, Poland, Ukraine, China , Egpyt and the U.K.	Yoshida, Y.; Matsunaga, M.; Cheng, D.; Xu, D.; Honma, Y.; Mikami, T.; Kubo, T. Mitochondrial minisatellite polymorphisms in fodder and sugar beets reveal genetic bottlenecks associated with domestication. Biol. Plant. 2012, 56, 369–372, doi:10.1007/s10535-012-0101-7.
[1] Mapswire. Available online: https://mapswire.com (accessed 10 January 2021).
[2] Food and Agriculture Organization of the United Nations. Available online: http://www.fao.org/statistics (accessed 10 January 2021).
