# Supplementary material for: Advances in Genomics Approaches Shed Light on Crop Domestication
Source: Plants (Basel). 2021 Jul 30;10(8):1571. doi: 10.3390/plants10081571 (PMC8401213; doi:10.3390/plants10081571)
Supplement: Supplementary file 1 [file plants-10-01571-s001.zip › Table S2.xlsx]

## Sheet: Table S2
Table S2. Food crop domestication genes
	Trait	Gene	Other name	Crop	Methods	Gene Product	Refs
Stem	Plant Height	Rht	Reduced Height	Wheat	QTL	Protein	Wurschum, T.; Langer, S.M.; Longin, C.F.H.; Tucker, M.R.; Leiser, W.L. A modern Green Revolution gene for reduced height in wheat. Plant J 2017, 92, 892–903, doi:10.1111/tpj.13726.
	Plant Height	Sd1; sdw1	Semi-Drawf 1	Rice; Barley	QTL	Enzyme	Nagano, H.; Onishi, K.; Ogasawara, M.; Horiuchi, Y.; Sano, Y. Genealogy of the “Green Revolution” gene in rice. Genes Genet Syst 2005, 80, 351–356, doi:10.1266/ggs.80.351.; Xu, Y.; Jia, Q.; Zhou, G.; Zhang, X.Q.; Angessa, T.; Broughton, S.; Yan, G.; Zhang, W.; Li, C. Characterization of the sdw1 semi-dwarf gene in barley. BMC Plant Biol 2017, 17, 11, doi:10.1186/s12870-016-0964-4.
	Dwarfism	Hvga20Ox-2	/	Barley	QTL	Enzyme	Jia, Q.; Li, C.; Shang, Y.; Zhu, J.; Hua, W.; Wang, J.; Yang, J.; Zhang, G. Molecular characterization and functional analysis of barley semi-dwarf mutant Riso no. 9265. BMC Genomics 2015, 16, 927, doi:10.1186/s12864-015-2116-x.
	Dwarfism	Dw3; Br2	Dwarf 3; brachytic 2	Sorghum; Maize	QTL	Transporter Protein	Multani, D.S.; Briggs, S.P.; Chamberlin, M.A.; Blakeslee, J.J.; Murphy, A.S.; Johal, G.S. Loss of an MDR transporter in compact stalks of maize br2 and sorghum dw3 mutants. Science (80-. ). 2003, 302, 81–84, doi:10.1126/science.1086072.
	Plant/Inflorescence Architecture	Int-C	Intermedium-C	Barley	GWAS	Transcription Factor	Ramsay, L.; Comadran, J.; Druka, A.; Marshall, D.F.; Thomas, W.T.; Macaulay, M.; MacKenzie, K.; Simpson, C.; Fuller, J.; Bonar, N.; et al. INTERMEDIUM-C, a modifier of lateral spikelet fertility in barley, is an ortholog of the maize domestication gene TEOSINTE BRANCHED 1. Nat Genet 2011, 43, 169–172, doi:10.1038/ng.745.
	Plant Architecture	Gt1	Grassy Tillers 1	Maize	QTL	Transcription Factor	Wills, D.M.; Whipple, C.J.; Takuno, S.; Kursel, L.E.; Shannon, L.M.; Ross-Ibarra, J.; Doebley, J.F. From many, one: genetic control of prolificacy during maize domestication. PLoS Genet 2013, 9, e1003604, doi:10.1371/journal.pgen.1003604.
	Prostrate Tiller	Prog1; Prog7	Prostrate Growth 1; Prostrate Growth 7	Rice	QTL	Transcription Factor	Jin, J.; Huang, W.; Gao, J.P.; Yang, J.; Shi, M.; Zhu, M.Z.; Luo, D.; Lin, H.X. Genetic control of rice plant architecture under domestication. Nat Genet 2008, 40, 1365–1369, doi:10.1038/ng.247.; Hu, M.; Lv, S.; Wu, W.; Fu, Y.; Liu, F.; Wang, B.; Li, W.; Gu, P.; Cai, H.; Sun, C.; et al. The domestication of plant architecture in African rice. Plant J 2018, 94, 661–669, doi:10.1111/tpj.13887.
	Plant Architecture	Upa2	Upright Plant Architecture 2	Maize	QTL	Transcription Factor	Tian, J.; Wang, C.; Xia, J.; Wu, L.; Xu, G.; Wu, W.; Li, D.; Qin, W.; Han, X.; Chen, Q.; et al. Teosinte ligule allele narrows plant architecture and enhances high-density maize yields. Science (80-. ). 2019, 365, 658–664, doi:10.1126/science.aax5482.
	Plant Architecture	Tb1	Teosinte Branched 1	Maize; Wheat; Rice	QTL	Transcription Factor	Studer, A.; Zhao, Q.; Ross-Ibarra, J.; Doebley, J. Identification of a functional transposon insertion in the maize domestication gene tb1. Nat Genet 2011, 43, 1160–1163, doi:10.1038/ng.942.; Choi, M.S.; Woo, M.O.; Koh, E.B.; Lee, J.; Ham, T.H.; Seo, H.S.; Koh, H.J. Teosinte Branched 1 modulates tillering in rice plants. Plant Cell Rep 2012, 31, 57–65, doi:10.1007/s00299-011-1139-2.; Dixon, L.E.;…
	Juicy Stem	Dry	/	Sorghum	GWAS	Transcription Factor	Zhang, L.M.; Leng, C.Y.; Luo, H.; Wu, X.Y.; Liu, Z.Q.; Zhang, Y.M.; Zhang, H.; Xia, Y.; Shang, L.; Liu, C.M.; et al. Sweet Sorghum Originated through Selection of Dry, a Plant-Specific NAC Transcription Factor Gene. Plant Cell 2018, 30, 2286–2307, doi:10.1105/tpc.18.00313.
	Stiff Stalk	Stiff1	Stiff Stalk1	Maize	QTL	Protein	Zhang, Z.; Zhang, X.; Lin, Z.; Wang, J.; Liu, H.; Zhou, L.; Zhong, S.; Li, Y.; Zhu, C.; Lai, J.; et al. A Large Transposon Insertion in the stiff1 Promoter Increases Stalk Strength in Maize. Plant Cell 2020, 32, 152–165, doi:10.1105/tpc.19.00486.
	Plant Architecture	Qpe9-1	Quantitative Panicle Erectness-9	Rice	QTL	Protein	Zhou, Y.; Zhu, J.; Li, Z.; Yi, C.; Liu, J.; Zhang, H.; Tang, S.; Gu, M.; Liang, G. Deletion in a quantitative trait gene qPE9-1 associated with panicle erectness improves plant architecture during rice domestication. Genetics 2009, 183, 315–324, doi:10.1534/genetics.109.102681.
Spica	Inﬂorescence Structure	Vrs1	Six-rowed spike 1	Barley	QTL	Transcription Factor	Komatsuda, T.; Pourkheirandish, M.; He, C.; Azhaguvel, P.; Kanamori, H.; Perovic, D.; Stein, N.; Graner, A.; Wicker, T.; Tagiri, A.; et al. Six-rowed barley originated from a mutation in a homeodomain-leucine zipper I-class homeobox gene. Proc Natl Acad Sci USA 2007, 104, 1424–1429, doi:10.1073/pnas.0608580104.
	Inﬂorescence Architecture	Ba1	Barren Stalk 1	Maize	QTL	Transcription Factor	Gallavotti, A.; Zhao, Q.; Kyozuka, J.; Meeley.; RB, R.; MK Doebley, J.F.; al, et The role of barren stalk1 in the architecture of maize. Nature 2004, 432, 630–635, doi:10.1038/nature03148.
	Inflorescence Structure	Ra1	Ramosa 1	Maize	QTL	Transcription Factor	Vollbrecht, E.; Springer, P.S.; Goh, L.; Buckler, E.S. th; Martienssen, R. Architecture of floral branch systems in maize and related grasses. Nature 2005, 436, 1119–1126, doi:10.1038/nature03892.; Sigmon, B.; Vollbrecht, E. Evidence of selection at the ramosa1 locus during maize domestication. Mol Ecol 2010, 19, 1296–1311, doi:10.1111/j.1365-294X.2010.04562.x.
	Inﬂorescence Structure	Rae2	Regulator Of Awn Elongation 2	Rice	QTL	Protein	Bessho-Uehara, K.; Wang, D.R.; Furuta, T.; Minami, A.; Nagai, K.; Gamuyao, R.; Asano, K.; Angeles-Shim, R.B.; Shimizu, Y.; Ayano, M.; et al. Loss of function at RAE2, a previously unidentified EPFL, is required for awnlessness in cultivated Asian rice. Proc Natl Acad Sci USA 2016, 113, 8969–8974, doi:10.1073/pnas.1604849113.
	Flowering Time	Bnflc.A10; Bnflc.A3B	Bnflowering Locus C A10, Bnflowering Locus C A3B	Rapeseed	QTL	Transcription Factor	Hou, J.; Long, Y.; Raman, H.; Zou, X.; Wang, J.; Dai, S.; Xiao, Q.; Li, C.; Fan, L.; Liu, B.; et al. A Tourist-like MITE insertion in the upstream region of the BnFLC.A10 gene is associated with vernalization requirement in rapeseed (Brassica napus L.). BMC Plant Biol 2012, 12, 238, doi:10.1186/1471-2229-12-238.; Zou, X.; Suppanz, I.; Raman, H.; Hou, J.; Wang, J.; Long, Y.; Jung, C.; Meng, J. Com…
	Flowering Time	Hvppd-H1	Hvphotoperiod-H1	Barley	QTL	Transcription Factor	Turner, A.; Beales, J.; Faure, S.; Dunford, R.P.; Laurie, D.A. The pseudo-response regulator Ppd-H1 provides adaptation to photoperiod in barley. Science (80-. ). 2005, 310, 1031–1034, doi:10.1126/science.1117619.
	Flowering Time	Hvelf3	Hvearly Flowering 3	Barley	QTL	Transcription Factor	Zakhrabekova, S.; Gough, S.P.; Braumann, I.; Muller, A.H.; Lundqvist, J.; Ahmann, K.; Dockter, C.; Matyszczak, I.; Kurowska, M.; Druka, A.; et al. Induced mutations in circadian clock regulator Mat-a facilitated short-season adaptation and range extension in cultivated barley. Proc Natl Acad Sci USA 2012, 109, 4326–4331, doi:10.1073/pnas.1113009109.
	Flowering Time	HD1	Heading Date 1	Sorghum; Rice	QTL	Protein	Liu, H.; Liu, H.; Zhou, L.; Zhang, Z.; Zhang, X.; Wang, M.; Li, H.; Lin, Z. Parallel Domestication of the Heading Date 1 Gene in Cereals. Mol Biol Evol 2015, 32, 2726–2737, doi:10.1093/molbev/msv148.; Yano, M.; Katayose, Y.; Ashikari, M.; Yamanouchi, U.; Monna, L.; Fuse, T.; Baba, T.; Yamamoto, K.; Umehara, Y.; Nagamura, Y.; et al. Hd1, a Major Photoperiod Sensitivity Quantitative Trait Locus in …
	Flowering Time	Oshd1	Osheadingdate1	Rice	QTL	Transcription Factor	Jang, I.C.; Kim, N.J.; Nahm, B.H.; Kim, J.K. Rice histone deacetylase: characterization and expression in transgenic rice plants. Adv. Rice Genet. 2003, 8, 587–590, doi:10.1142/9789812814319_0224.
	Flowering Time	Ehd1	Early Heading Date 1	Rice	QTL	Transcription Factor	Doi, K.; Izawa, T.; Fuse, T.; Yamanouchi, U.; Kubo, T.; Shimatani, Z.; Yano, M.; Yoshimura, A. Ehd1, a B-type response regulator in rice, confers short-day promotion of flowering and controls FT-like gene expression independently of Hd1. Genes Dev 2004, 18, 926–936, doi:10.1101/gad.1189604.
	Flowering Time	Hd6	Heading Date 6	Rice	QTL	Enzyme	Takahashi, Y.; Shomura, A.; Sasaki, T.; Yano, M. Hd6, a rice quantitative trait locus involved in photoperiod sensitivity, encodes the alpha subunit of protein kinase CK2. Proc Natl Acad Sci USA 2001, 98, 7922–7927, doi:10.1073/pnas.111136798.
	Flowering Time	Pgmads11	Pgmads 11	Pearl Millet	GWAS	Transcription Factor	Mariac, C.; Jehin, L.; Saidou, A.A.; Thuillet, A.C.; Couderc, M.; Sire, P.; Jugde, H.; Adam, H.; Bezancon, G.; Pham, J.L.; et al. Genetic basis of pearl millet adaptation along an environmental gradient investigated by a combination of genome scan and association mapping. Mol Ecol 2011, 20, 80–91, doi:10.1111/j.1365-294X.2010.04893.x.
	Flowering Time	Vgt1	Vegetative To Generative Transition 1	Maize	QTL	Transcription factor	Salvi, S.; Sponza, G.; Morgante, M.; Tomes, D.; Niu, X.; Fengler, K.A.; Meeley, R.; Ananiev, E. V; Svitashev, S.; Bruggemann, E.; et al. Conserved noncoding genomic sequences associated with a flowering-time quantitative trait locus in maize. Proc Natl Acad Sci USA 2007, 104, 11376–11381, doi:10.1073/pnas.0704145104.
	Grain Number, Plant Height, And Heading Date, Flowering Time	Ghd7; Sbghd7	Heading Date 7	Rice; Sorghum	QTL	Protein	Xue, W.; Xing, Y.; Weng, X.; Zhao, Y.; Tang, W.; Wang, L.; Zhou, H.; Yu, S.; Xu, C.; Li, X.; et al. Natural variation in Ghd7 is an important regulator of heading date and yield potential in rice. Nat Genet 2008, 40, 761–767, doi:10.1038/ng.143.; Murphy, R.L.; Morishige, D.T.; Brady, J.A.; Rooney, W.L.; Yang, S.; Klein, P.E.; Mullet, J.E. Ghd7 (Ma6) Represses Sorghum Flowering in Long Days: Ghd7 …
	Photoperiod	ZmCCT	/	Maize	GWAS; QTL	Protein	Hung, H.Y.; Shannon, L.M.; Tian, F.; Bradbury, P.J.; Chen, C.; Flint-Garcia, S.A.; McMullen, M.D.; Ware, D.; Buckler, E.S.; Doebley, J.F.; et al. ZmCCT and the genetic basis of day-length adaptation underlying the postdomestication spread of maize. Proc Natl Acad Sci USA 2012, 109, E1913-21, doi:10.1073/pnas.1203189109.; Yang, Q.; Li, Z.; Li, W.; Ku, L.; Wang, C.; Ye, J.; Li, K.; Yang, N.; Li, Y.…
	Flowering Time	Hd17	Heading Date 17	Rice	QTL	Protein	Matsubara, K.; Ogiso-Tanaka, E.; Hori, K.; Ebana, K.; Ando, T.; Yano, M. Natural variation in Hd17, a homolog of Arabidopsis ELF3 that is involved in rice photoperiodic flowering. Plant Cell Physiol 2012, 53, 709–716, doi:10.1093/pcp/pcs028.
	Heading Date	Lhd1	Late Heading Date 1	Rice	QTL	Transcription Factor	Dai, X.; Ding, Y.; Tan, L.; Fu, Y.; Liu, F.; Zhu, Z.; Sun, X.; Sun, X.; Gu, P.; Cai, H.; et al. LHD1, an allele of DTH8/Ghd8, controls late heading date in common wild rice (Oryza rufipogon). J Integr Plant Biol 2012, 54, 790–799, doi:10.1111/j.1744-7909.2012.01166.x.
	Flowering Time	Hvcen	/	Barley	QTL	Protein	Comadran, J.; Kilian, B.; Russell, J.; Ramsay, L.; Stein, N.; Ganal, M.; Shaw, P.; Bayer, M.; Thomas, W.; Marshall, D.; et al. Natural variation in a homolog of Antirrhinum CENTRORADIALIS contributed to spring growth habit and environmental adaptation in cultivated barley. Nat Genet 2012, 44, 1388–1392, doi:10.1038/ng.2447.
	Flowering Time	Eam8	Early Maturity_x000D_ 8	Barley	QTL	Protein	Faure, S.; Turner, A.S.; Gruszka, D.; Christodoulou, V.; Davis, S.J.; von Korff, M.; Laurie, D.A. Mutation at the circadian clock gene EARLY MATURITY 8 adapts domesticated barley (Hordeum vulgare) to short growing seasons. Proc Natl Acad Sci USA 2012, 109, 8328–8333, doi:10.1073/pnas.1120496109.
	Panicle Architecture	Oslg1	Osliguleless 1	Rice	QTL	Transcription Factor	Zhu, Z.; Tan, L.; Fu, Y.; Liu, F.; Cai, H.; Xie, D.; Wu, F.; Wu, J.; Matsumoto, T.; Sun, C. Genetic control of inflorescence architecture during rice domestication. Nat Commun 2013, 4, 2200, doi:10.1038/ncomms3200.
	Flowering Time; Ear Size And The Number Of Kernel Rows	Zagl1	Zea Agamous-Like 1	Maize	QTL	Transcription Factor	Wills, D.M.; Fang, Z.; York, A.M.; Holland, J.B.; Doebley, J.F. Defining the Role of the MADS-Box Gene, Zea Agamous-like1, a Target of Selection During Maize Domestication. J Hered 2018, 109, 333–338, doi:10.1093/jhered/esx073.
Seed	Glume Hairiness	Hg	Glume Hairiness	Wheat	QTL	Unknow	Luo, W.; Ma, J.; Zhou, X.; Jiang, Y.; Sun, M.; Yang, Y.; Kong, X.; Qi, P.; Jiang, Q.; Liu, Y.; et al. Genetic analysis of glume hairiness (Hg) gene in bread wheat (Triticum aestivum L.). Genet. Resour. Crop Evol. 2016, 63, 763–769, doi:10.1007/s10722-016-0393-0.
	Naked Caryopsis	tga1	Teosinte Glume Architecture 1	Maize	QTL	Transcriptional regulators	Wang, H.; Nussbaum-Wagler, T.; Li, B.; Zhao, Q.; Vigouroux, Y.; Faller, M.; Bomblies, K.; Lukens, L.; Doebley, J.F. The origin of the naked grains of maize. Nature 2005, 436, 714–719, doi:10.1038/nature03863.
	Naked Caryopsis	Nud	/	Barley	QTL	Transcription Factor	Taketa, S.; Amano, S.; Tsujino, Y.; Sato, T.; Saisho, D.; Kakeda, K.; Nomura, M.; Suzuki, T.; Matsumoto, T.; Sato, K.; et al. Barley grain with adhering hulls is controlled by an ERF family transcription factor gene regulating a lipid biosynthesis pathway. Proc Natl Acad Sci USA 2008, 105, 4062–4067, doi:10.1073/pnas.0711034105.
	Seed Color	Rc	/	Rice	QTL	Protein	Sweeney, M.T.; Thomson, M.J.; Pfeil, B.E.; McCouch, S. Caught red-handed: Rc encodes a basic helix-loop-helix protein conditioning red pericarp in rice. Plant Cell 2006, 18, 283–294, doi:10.1105/tpc.105.038430.
	Seed Color	Rd	/	Rice	QTL	Protein	Furukawa, T.; Maekawa, M.; Oki, T.; Suda, I.; Iida, S.; Shimada, H.; Takamure, I.; Kadowaki, K. The Rc and Rd genes are involved in proanthocyanidin synthesis in rice pericarp. Plant J 2007, 49, 91–102, doi:10.1111/j.1365-313X.2006.02958.x.
	Seed Hull Color	Bh4	Black Hull 4	Rice	QTL	Protein	Zhu, B.F.; Si, L.; Wang, Z.; Zhou, Y.; Zhu, J.; Shangguan, Y.; Lu, D.; Fan, D.; Li, C.; Lin, H.; et al. Genetic control of a transition from black to straw-white seed hull in rice domestication. Plant Physiol 2011, 155, 1301–1311, doi:10.1104/pp.110.168500.
	Seed-Coat Permeability	Gmhs1-1	Gmhard-Seededness 1-1	Soybean	QTL	Transmembrane Protein	Sun, L.; Miao, Z.; Cai, C.; Zhang, D.; Zhao, M.; Wu, Y.; Zhang, X.; Swarm, S.A.; Zhou, L.; Zhang, Z.J.; et al. GmHs1-1, encoding a calcineurin-like protein, controls hard-seededness in soybean. Nat Genet 2015, 47, 939–943, doi:10.1038/ng.3339.
	Grain Number	Gn1	Qtl For Grain Number On Chromosome 1A	Rice	QTL	Enzyme	Ashikari, M.; Sakakibara, H.; Lin, S.; Yamamoto, T.; Takashi, T.; Nishimura, A.; Angeles, E.R.; Qian, Q.; Kitano, H.; Matsuoka, M. Cytokinin oxidase regulates rice grain production. Science (80-. ). 2005, 309, 741–745, doi:10.1126/science.1113373.
	Pod Corn	Tu1	Tunicate 1	Maize	QTL	Transcription factor	Han, J.J.; Jackson, D.; Martienssen, R. Pod corn is caused by rearrangement at the Tunicate1 locus. Plant Cell 2012, 24, 2733–2744, doi:10.1105/tpc.112.100537.
	Grain Width And Weight	GW5; qSW5	Grain Width 5; Seed Width 5	Rice	QTL	Protein	Shomura, A.; Izawa, T.; Ebana, K.; Ebitani, T.; Kanegae, H.; Konishi, S.; Yano, M. Deletion in a gene associated with grain size increased yields during rice domestication. Nat Genet 2008, 40, 1023–1028, doi:10.1038/ng.169.; Weng, J.; Gu, S.; Wan, X.; Gao, H.; Guo, T.; Su, N.; Lei, C.; Zhang, X.; Cheng, Z.; Guo, X.; et al. Isolation and initial characterization of GW5, a major QTL associated with…
	Grain Width And Weight	GS3; TaGS-D1	Grain Size 3; Ta Grain Size-D1	Rice；Wheat	QTL	Protein	Takano-Kai, N.; Jiang, H.; Kubo, T.; Sweeney, M.; Matsumoto, T.; Kanamori, H.; Padhukasahasram, B.; Bustamante, C.; Yoshimura, A.; Doi, K.; et al. Evolutionary history of GS3, a gene conferring grain length in rice. Genetics 2009, 182, 1323–1334, doi:10.1534/genetics.109.103002.; Zhang, Y.; Liu, J.; Xia, X.; He, Z. TaGS-D1, an ortholog of rice OsGS3, is associated with grain weight and grain leng…
	Grain shape And quality	GW7	Grain Width 7	Rice	QTL	Protein	Wang, S.; Li, S.; Liu, Q.; Wu, K.; Zhang, J.; Wang, S.; Wang, Y.; Chen, X.; Zhang, Y.; Gao, C.; et al. The OsSPL16-GW7 regulatory module determines grain shape and simultaneously improves rice yield and grain quality. Nat Genet 2015, 47, 949–954, doi:10.1038/ng.3352.
	Grain Length	GL7	Grain Length 7	Rice	QTL	Protein	Wang, Y.; Xiong, G.; Hu, J.; Jiang, L.; Yu, H.; Xu, J.; Fang, Y.; Zeng, L.; Xu, E.; Xu, J.; et al. Copy number variation at the GL7 locus contributes to grain size diversity in rice. Nat Genet 2015, 47, 944–948, doi:10.1038/ng.3346.
	grain width and weight	GW2	Grain Weight 2	Rice	QTL	Enzyme	Song, X.J.; Huang, W.; Shi, M.; Zhu, M.Z.; Lin, H.X. A QTL for rice grain width and weight encodes a previously unknown RING-type E3 ubiquitin ligase. Nat Genet 2007, 39, 623–630, doi:10.1038/ng2014.
	Grain Size	GS5	Grain Size 5	Rice	QTL	Enzyme	Li, Y.; Fan, C.; Xing, Y.; Jiang, Y.; Luo, L.; Sun, L.; Shao, D.; Xu, C.; Li, X.; Xiao, J.; et al. Natural variation in GS5 plays an important role in regulating grain size and yield in rice. Nat Genet 2011, 43, 1266–1269, doi:10.1038/ng.977.
	Grain Shape, Quality, And Size	GW8	Grain Weight 8	Rice	QTL	Transcription Factor	Wang, S.; Wu, K.; Yuan, Q.; Liu, X.; Liu, Z.; Lin, X.; Zeng, R.; Zhu, H.; Dong, G.; Qian, Q.; et al. Control of grain size, shape and quality by OsSPL16 in rice. Nat Genet 2012, 44, 950–954, doi:10.1038/ng.2327.
	Grain Discoloration	Phr1	Phenol Reaction 1	Rice	QTL	Enzyme	Yu, Y.; Tang, T.; Qian, Q.; Wang, Y.; Yan, M.; Zeng, D.; Han, B.; Wu, C.I.; Shi, S.; Li, J. Independent losses of function in a polyphenol oxidase in rice: differentiation in grain discoloration between subspecies and the role of positive selection under domestication. Plant Cell 2008, 20, 2946–2959, doi:10.1105/tpc.108.060426.
	Kernel Color	C1; Pl	Colourless 1; Purple plant	Maize	QTL	Transcription Factor	Cone, K.C.; Cocciolone, S.M.; Burr, F.A.; Burr, B. Maize anthocyanin regulatory gene pl is a duplicate of c1 that functions in the plant. Plant Cell 1993, 5, 1795–1805, doi:10.1105/tpc.5.12.1795.
	Brittle-rachis	Br1	Brittle-rachis1	Wheat	QTL	Unknown	Watanabe, N.; Sugiyama, K.; Yamagishi, Y.; Sakata, Y. Comparative telosomic mapping of homoeologous genes for brittle rachis in tetraploid and hexaploid wheats. Hereditas 2002, 137, 180–185, doi:10.1034/j.1601-5223.2002.01609.x.
	Brittle-rachis	Br2	Brittle-rachis 2	Wheat	QTL	Unknown	Watanabe, N.; Sugiyama, K.; Yamagishi, Y.; Sakata, Y. Comparative telosomic mapping of homoeologous genes for brittle rachis in tetraploid and hexaploid wheats. Hereditas 2002, 137, 180–185, doi:10.1034/j.1601-5223.2002.01609.x.
	Brittle-rachis	Br3	Brittle-rachis 3	Wheat	QTL	Unknown	Watanabe, N.; Sugiyama, K.; Yamagishi, Y.; Sakata, Y. Comparative telosomic mapping of homoeologous genes for brittle rachis in tetraploid and hexaploid wheats. Hereditas 2002, 137, 180–185, doi:10.1034/j.1601-5223.2002.01609.x.
	Brittle-rachis	Btr1	Brittle rachis 1	Barley	QTL	Protein	Pourkheirandish, M.; Hensel, G.; Kilian, B.; ...; Kumlehn, J.; Sato, K.; Komatsuda, T. Evolution of the grain dispersal system in barley. Cell 2015, 162, 527–539, doi:10.1016/j.cell.2015.07.002.
	Brittle-rachis	Btr2	Brittle rachis 2	Barley	QTL	Protein	Pourkheirandish, M.; Hensel, G.; Kilian, B.; ...; Kumlehn, J.; Sato, K.; Komatsuda, T. Evolution of the grain dispersal system in barley. Cell 2015, 162, 527–539, doi:10.1016/j.cell.2015.07.002.
	Seed Shattering	Gl4; SH4	Grain Length 4; Shattering4	Rice	QTL	Transcription Factor	Li, C.; Zhou, A.; Sang, T. Rice domestication by reducing shattering. Science (80-. ). 2006, 1936–1939, doi:10.1126/science.1123604.; Wu, W.; Liu, X.; Wang, M.; Meyer, R.S.; Luo, X.; Ndjiondjop, M.N.; Tan, L.; Zhang, J.; Wu, J.; Cai, H.; et al. A single-nucleotide polymorphism causes smaller grain size and loss of seed shattering during African rice domestication. Nat Plants 2017, 3, 17064, doi:1…
	Seed Shattering	Sh1	Shattering 1	Sorghum; Rice; Maize	QTL	Transcription Factor	Lin, Z.; Li, X.; Shannon, L.M.; Yeh, C.T.; Wang, M.L.; Bai, G.; Peng, Z.; Li, J.; Trick, H.N.; Clemente, T.E. Parallel domestication of the Shattering1 genes in cereals. Nat. Genet. 2012, 44, 720–724, doi:10.1038/ng.2281.
	Pod Shattering	Shat1-5	Shattering Abortion 1-5	Soybean	QTL	Transcription Factor	Dong, Y.; Yang, X.; Liu, J.; Wang, B.H.; Liu, B.L.; Wang, Y.Z. Pod shattering resistance associated with domestication is mediated by a NAC gene in soybean. Nat Commun 2014, 5, 3352, doi:10.1038/ncomms4352.
	Seed Shattering	Shat1	Shattering Abortion 1	Rice	QTL	Transcription Factor	Zhou, Y.; Lu, D.; Li, C.; Luo, J.; Zhu, B.F.; Zhu, J.; Shangguan, Y.; Wang, Z.; Sang, T.; Zhou, B.; et al. Genetic control of seed shattering in rice by the APETALA2 transcription factor shattering abortion1. Plant Cell 2012, 24, 1034–1048, doi:10.1105/tpc.111.094383.
	Seed Shattering	Q	/	Wheat	QTL	Transcription Factor	Simons, K.J.; Fellers, J.P.; Trick, H.N.; Zhang, Z.; Tai, Y.S.; Gill, B.S.; Faris, J.D. Molecular characterization of the major wheat domestication gene Q. Genetics 2006, 172, 547–555, doi:10.1534/genetics.105.044727.
	Awn Length And Awn Barbs	Laba1	Long And Barbed Awn 1	Rice	QTL	Enzyme	Hua, L.; Wang, D.R.; Tan, L.; Fu, Y.; Liu, F.; Xiao, L.; Zhu, Z.; Fu, Q.; Sun, X.; Gu, P.; et al. LABA1, a Domestication Gene Associated with Long, Barbed Awns in Wild Rice. Plant Cell 2015, 27, 1875–1888, doi:10.1105/tpc.15.00260.
	Mesocotyl Length	Osgsk2	Os glycogen Synthase Kinase 2	Rice	GWAS	Enzyme	Sun, S.; Wang, T.; Wang, L.; Li, X.; Jia, Y.; Liu, C.; Huang, X.; Xie, W.; Wang, X. Natural selection of a GSK3 determines rice mesocotyl domestication by coordinating strigolactone and brassinosteroid signaling. Nat Commun 2018, 9, 2523, doi:10.1038/s41467-018-04952-9.
	Vernalization	VRN1	Vernalization 1	Wheat	QTL	Transcription Factor	Yan, L.; Helguera, M.; Kato, K.; Fukuyama, S.; Sherman, J.; Dubcovsky, J. Allelic variation at the VRN-1 promoter region in polyploid wheat. Theor Appl Genet 2004, 109, 1677–1686, doi:10.1007/s00122-004-1796-4.; Golovnina, K.A.; Kondratenko, E.Y.; Blinov, A.G.; Goncharov, N.P. Molecular characterization of vernalization loci VRN1 in wild and cultivated wheats. BMC Plant Biol 2010, 10, 168, doi:10…
	Vernalization	VRN2	Vernalization 2	Wheat	QTL	Transcription Factor	Yan, L.; Loukoianov, A.; Blechl, A.; Tranquilli, G.; Ramakrishna, W.; SanMiguel, P.; Bennetzen, J.L.; Echenique, V.; Dubcovsky, J. The wheat VRN2 gene is a flowering repressor down-regulated by vernalization. Science (80-. ). 2004, 303, 1640–1644, doi:10.1126/science.1094305.; Distelfeld, A.; Tranquilli, G.; Li, C.; Yan, L.; Dubcovsky, J. Genetic and molecular characterization of the VRN2 loci in…
	Grain Filling	Gif1	Grain Incomplete Filling 1	Rice	QTL	Enzyme	Wang, E.; Wang, J.; Zhu, X.; Hao, W.; Wang, L.; Li, Q.; Zhang, L.; He, W.; Lu, B.; Lin, H.; et al. Control of rice grain-filling and yield by a gene with a potential signature of domestication. Nat Genet 2008, 40, 1370–1374, doi:10.1038/ng.220.
	Grain-Filling	Sweet4	/	Maize; Rice	QTL	Hexose Transporter	Sosso, D.; Luo, D.; Li, Q.B.; Sasse, J.; Yang, J.; Gendrot, G.; Suzuki, M.; Koch, K.E.; McCarty, D.R.; Chourey, P.S.; et al. Seed filling in domesticated maize and rice depends on SWEET-mediated hexose transport. Nat Genet 2015, 47, 1489–1493, doi:10.1038/ng.3422.
	Grain-Filling	OsCIN1	Os cell-Wall Invertase 1	Rice	Phylogenetic Analysis	Enzyme	Wang, E.; Xu, X.; Zhang, L.; Zhang, H.; Lin, L.; Wang, Q.; Li, Q.; Ge, S.; Lu, B.R.; Wang, W.; et al. Duplication and independent selection of cell-wall invertase genes GIF1 and OsCIN1 during rice evolution and domestication. BMC Evol Biol 2010, 10, 108, doi:10.1186/1471-2148-10-108.
	Anthocyanin production	Kala4	/	Rice	QTL	Transcription Factor	Oikawa, T.; Maeda, H.; Oguchi, T.; Yamaguchi, T.; Tanabe, N.; Ebana, K.; Yano, M.; Ebitani, T.; Izawa, T. The Birth of a Black Rice Gene and Its Local Spread by Introgression. Plant Cell 2015, 27, 2401–2414, doi:10.1105/tpc.15.00310.
	Starch Metabolism	R	Rugosus	Pea	QTL	Enzyme	Bhattacharyya, M.K.; Smith, A.M.; Ellis, T.H.N.; Hedley, C.; Martin, C. The wrinkled-seed character of pea described by Mendel is caused by a transposon-like insertion in a gene encoding starch-branching enzyme. Cell 1990, 60, 115–122, doi:10.1016/0092-8674(90)90721-p.
	Starch Metabolism	Bt2	Brittle 2	Maize	QTL	Enzyme	Whitt, S.R.; Wilson, L.M.; Tenaillon, M.I.; Gaut, B.S.; Buckler, E.S. th Genetic diversity and selection in the maize starch pathway. Proc Natl Acad Sci USA 2002, 99, 12959–12962, doi:10.1073/pnas.202476999.; Corbi, J.; Debieu, M.; Rousselet, A.; Montalent, P.; Le Guilloux, M.; Manicacci, D.; Tenaillon, M.I. Contrasted patterns of selection since maize domestication on duplicated genes encoding a…
	Starch Content	Sh2	Shrunken 2	Maize	QTL	Enzyme	Bhave, M.R.; Lawrence, S.; Barton, C.; Hannah, L.C. Identification and molecular characterization of shrunken-2 cDNA clones of maize. Plant Cell 1990, 2, 581–588, doi:10.1105/tpc.2.6.581.
	Starch Content	Su1	Sugary1	Maize	QTL	Enzyme	James, M.G.; Robertson, D.S.; Myers, A.M. Characterization of the maize gene sugary1, a determinant of starch composition in kernels. Plant Cell 1995, 7, 417–429, doi:10.1105/tpc.7.4.417.; Dinges, J.R.; Colleoni, C.; Myers, A.M.; James, M.G. Molecular structure of three mutations at the maize sugary1 locus and their allele-specific phenotypic effects. Plant Physiol 2001, 125, 1406–1418, doi:10.11…
	Emylose content	Wx	Waxy	Rice	QTL	Enzyme	Wang, Z.Y.; Zheng, F.Q.; Shen, G.Z.; Gao, J.P.; Snustad, D.P.; Li, M.G.; Zhang, J.L.; Hong, M.M. The amylose content in rice endosperm is related to the post-transcriptional regulation of the waxy gene. Plant J 1995, 7, 613–622, doi:10.1046/j.1365-313x.1995.7040613.x.
	Grain Quality	SssI	Soluble Starch SynthaseI	Sorghum	QTL	Enzyme	Figueiredo, L.F.; Sine, B.; Chantereau, J.; Mestres, C.; Fliedel, G.; Rami, J.F.; Glaszmann, J.C.; Deu, M.; Courtois, B. Variability of grain quality in sorghum: association with polymorphism in Sh2, Bt2, SssI, Ae1, Wx and O2. Theor Appl Genet 2010, 121, 1171–1185, doi:10.1007/s00122-010-1380-z.
	Grain Quality	Ae1	Amylose Extender 1	Sorghum; Maize	QTL	Enzyme	Whitt, S.R.; Wilson, L.M.; Tenaillon, M.I.; Gaut, B.S.; Buckler, E.S. th Genetic diversity and selection in the maize starch pathway. Proc Natl Acad Sci USA 2002, 99, 12959–12962, doi:10.1073/pnas.202476999.; Figueiredo, L.F.; Sine, B.; Chantereau, J.; Mestres, C.; Fliedel, G.; Rami, J.F.; Glaszmann, J.C.; Deu, M.; Courtois, B. Variability of grain quality in sorghum: association with polymorphis…
	Grain Quality	O2	Opaque 2	Maize	QTL	Transcription Factor	Schmidt, R.J.; Burr, F.A.; Aukerman, M.J.; Burr, B. Maize regulatory gene opaque-2 encodes a protein with a “leucine-zipper” motif that binds to zein DNA. Proc Natl Acad Sci USA 1990, 87, 46–50, doi:10.1073/pnas.87.1.46.; Henry, A.M.; Manicacci, D.; Falque, M.; Damerval, C. Molecular evolution of the Opaque-2 gene in Zea mays L. J Mol Evol 2005, 61, 551–558, doi:10.1007/s00239-005-0003-9.
	Fragrance	fgr	/	Rice	QTL	Enzyme	Bradbury, L.M.; Fitzgerald, T.L.; Henry, R.J.; Jin, Q.; Waters, D.L. The gene for fragrance in rice. Plant Biotechnol J 2005, 3, 363–370, doi:10.1111/j.1467-7652.2005.00131.x.
	Seed Dormancy	MFT	MOTHER OF FT AND TFL1	Wheat	QTL	Protein	Nakamura, S.; Abe, F.; Kawahigashi, H.; Nakazono, K.; Tagiri, A.; Matsumoto, T.; Utsugi, S.; Ogawa, T.; Handa, H.; Ishida, H.; et al. A wheat homolog of MOTHER OF FT AND TFL1 acts in the regulation of germination. Plant Cell 2011, 23, 3215–3229, doi:10.1105/tpc.111.088492.
	Seed Dormancy	G	/	Soybean; Rice; Tomato	GWAS	Enzyme	Wang, M.; Li, W.; Fang, C.; Xu, F.; Liu, Y.; Wang, Z.; Yang, R.; Zhang, M.; Liu, S.; Lu, S.; et al. Parallel selection on a dormancy gene during domestication of crops from multiple families. Nat Genet 2018, 50, 1435–1441, doi:10.1038/s41588-018-0229-2.
	Seed Dormancy	Sdr4	Seed Dormancy 4	Rice	QTL	Protein	Sugimoto, K.; Takeuchi, Y.; Ebana, K.; Miyao, A.; Hirochika, H.; Hara, N.; Ishiyama, K.; Kobayashi, M.; Ban, Y.; Hattori, T.; et al. Molecular cloning of Sdr4, a regulator involved in seed dormancy and domestication of rice. Proc Natl Acad Sci USA 2010, 107, 5792–5797, doi:10.1073/pnas.0911965107.
	Seed Storage	PBF	Prolamin Box Binding Factor	Maize	QTL	Transcription Factor	Boronat, A.; Martínez, M.C.; Reina, M.; Puigdomènech, P.; Palau, J. Isolation and sequencing of a 28 kD glutelin-2 gene from maize. common elements in the 5′ flanking regions among zein and glutelin genes. Plant Sci. 1986, 47, 95–102, doi:10.1016/0168-9452(86)90055-5.; Wang, Z.; Ueda, T.; Messing, J. Characterization of the maize prolamin box-binding factor-1 (PBF-1) and its role in the developme…
Others	Growth Habit	Dt1; PvTFL1y	Determinate 1; Pv Terminal Flower 1	Soybean; Common Bean	QTL	Protein	Tian, Z.; Wang, X.; Lee, R.; Li, Y.; Specht, J.E.; Nelson, R.L.; McClean, P.E.; Qiu, L.; Ma, J. Artificial selection for determinate growth habit in soybean. Proc Natl Acad Sci USA 2010, 107, 8563–8568, doi:10.1073/pnas.1000088107.; Repinski, S.L.; Kwak, M.; Gepts, P. The common bean growth habit gene PvTFL1y is a functional homolog of Arabidopsis TFL1. Theor Appl Genet 2012, 124, 1539–1547, doi:…
